# Supplementary material for: Computational Identification of Potential Novel Allosteric IHF Inhibitors Using QSAR Modeling to Inhibit Plasmid-Mediated Antibiotic Resistance
Source: Int J Mol Sci. 2026 Mar 10;27(6):2526. doi: 10.3390/ijms27062526 (PMC13026255; doi:10.3390/ijms27062526)
Supplement: Supplementary file 1 [file ijms-27-02526-s001.zip]

Archive with 1 entries (1 files):
- ijms-4143930-supplementary.pdf
